# Supplementary material for: Clonality and Evolutionary History of Rhabdomyosarcoma
Source: PLoS Genet. 2015 Mar 13;11(3):e1005075. doi: 10.1371/journal.pgen.1005075 (PMC4358975; doi:10.1371/journal.pgen.1005075)
Supplement: S1 Table — Listed are fusion status, sample ID, age, normal cell contamination rate, occurrence time of whole genome duplication, number of clones, occurrence time of chromosomal aneuploidy, and occurrence time of nonsynonymous mutations. For aneuploidy, timing is listed followed by ploidy status, for example, "30% aab" means at 30% molecular time the chromosome ploidy changed to the trisomy "aab". For samples with whole genome duplication, only chromosomes with ploidy status different from tetrasomy "aabb" were listed. For mutations, each grid shows the time interval of occurrence. (XLSX) [file pgen.1005075.s016.xlsx]

## Sheet: Supplementary Table S4
Supplementary Table S1. Cancer evolution history of 44 RMS samples
Fusion Status	SampeID	age (year)	Normal cell contamination rate	Whole genome duplication timing	Number of clones	chr1	chr2	chr3	chr4	chr5	chr6	chr7	chr8	chr9	chr10	chr11p	chr11q	chr12	chr13	chr14	chr15	chr16	chr17	chr18	chr19	chr20	chr21	chr22	chrX	FGFR4	KRAS	NRAS	HRAS	NF1	PKN1	CCND1	CUL2	PAX2	TTK	KCNQ1OT1	CDK12	CTNNB1	SMARC4	FBXW7	PIK3CA	BCOR	TP53	TP73-AS1	ZAN
PAX Fusion Negative	RMS212	1	0.148	0.6789	1	30% aab, 68% aaaabb	30% aab, 68% aaaabb			5p: 68% aaaaaabb			8q: 68% aaabbb			34% aa, 68% aaaa	30% aab, 68% aaaabb			30% aab, 68% aaaabb		68% aaaa, 100% aaa	34% aa, 68% aaaa			30% aab, 68% aaaabb														anytime on lesser allele or >34% on major allele
PAX Fusion Negative	RMS223	1	0.2079	0.7388	1		2p: intense changes; 2q: 74% aabb		aab after WGD				71% aaab		74% aaaa	74% aaaa
PAX Fusion Negative	RMS237	1	0.31	No	1		90% aab						64% aabb			57% aa, 79% aaaa	58% aaab						90% aab										<57%	anytime on lesser allele or >90% on major allele
PAX Fusion Negative	RMS2028	1	0.11	No	2		17.6% aab						18% aab			42% aa	same as 11p	12p:18% aab, late stage aab vs. aaab; 12q:18% aab		seg2: a			18% aab		18% aab						<18%
PAX Fusion Negative	RMS239	2	0.1261	0.411	2	41% aaaabb	67% aaaaab	3p: aab after WGD	aab after WGD	41% aaabb			41% aaaabb subclonality: aaaabb vs. ab		aab	41% aa, 73% aaaa	same as 11p				aab after WGD	aab after WGD		41% aaabb				41% aaabb																					>41.1%
PAX Fusion Negative	RMS2051	2	0.082	No	4	24% aab	24% aab	83% ab-aa		13% aab subclonality: aab vs. aa, 36% vs. 56%		7p: 18% aabb, 7q: 24% aab	18% aaabb subclonality: aaabb vs. ab, 76% vs. 16%	9p: 76% aab, aa vs. aab, 60% vs. 32%	24% aab	17% aa; 42% aaa		seg1 17.7% aabb, seg2 24% aab	24% aab	24% aab	100% aaab	83% aa	seg2: 94% aaab	24% aab	18% aabb	24% aab		24% aab				N/A
PAX Fusion Negative	RMS2110	2	0.12	No	4			end of 3q: aaab 50%		26% aa subclonality, aa vs. ab, 71% vs. 17%		26% aa subclonality, aa vs. ab, 71% vs. 17%	8% aab	14% aa		14% aa	same as 11p	12p 21% aab and 85% aaaaab; 12q aab at 21%	77% aab; aab vs. abbb, 70% vs. 18%				26% aa subclonality: aa vs. ab, 71% vs. 17%		21% aab	100% aab subclonality: aab vs. bb, 75% vs. 13%				<26%	<22%									<14%	<26%
PAX Fusion Negative	RMS2117	2	0.093	0.77	1	77% aa	seg2: 77% aa	seg1: 77% aa seg2: 61% aa, 89.5% aaaaaaaa	77% aa	77% aa	77% aa			77% aa	77% aa	77% aa	same as 11p	77% aa		77% aa	77% aa	77% aa	77% aa		77% aa	90% aaaabb	61% aa, 90% aaaaaaaa	77% aa	77% aa									<77%
PAX Fusion Negative	RMS240	6	0.12	No	1	1q: 26% aab	26% aab					26.1% aab	26% aab		10p: a	seg1: aa; seg2: 26% aab	same as 11p	12seg1: 26% aabb; 12seg2: 26% aab	26% aab	56% aa				26% aab		26% aab	26% aab																	N/A
PAX Fusion Negative	RMS217	3	0.088	No	1			34% aab		34% aab			5% aaab	33% aa		21.11% aa; 57.6% aaaa	same as 11p		34% aab						34% aab	34% aaabb	34% aaabb						[21%,58%]												anytime on lesser allele or >17% on major allele	N/A
PAX Fusion Negative	RMS249	3	0.1	No	1		55% aab			55% aab	55% aab		55% aab			25% aa	same as 11p						55% aab		55% aab			55% aab															>55%
PAX Fusion Negative	RMS216	4	0.08	No	4	1p: intense changes; 1q: 83% aab	96% aab			95% aab		20% aab	22% aaabb			36% aa; 86% aaa	89% ab-aab	27% aab	100% aaabb; aaabb vs. aabb		100% aab					100% aab	23% aab subclonality: aab vs. aa 71% vs. 17%		100% aab subclonality: aab vs. ab, 48% vs. 44%			<95%
PAX Fusion Negative	RMS2029	1	0.066	No	2	1q: 56% aab	56.2% aab								a	a	56.2% aab	56% aab					17p: a, timing unable, 17q: 56% aab	a
PAX Fusion Negative	RMS202	5	0.305	0.587	2		17% aa			17% aa	17% aa	5% aab	>59% aaaaaaaab		80% aa subclonality: aa vs. ab 44% vs. 26%	30% aa	same as 11p	5% ab-aab	10% aaabb			17% aa			<59% aa, >59% aaa	5% aab		5% aab							<30%				[17%,78%]
PAX Fusion Negative	RMS2032	5	0.1	No	2	18% aa, 55% aaaa, 100% 1p: aaa; 1q: aaaa	58% aaab	58% aaab		58% aaab			67% aabb subclonality: aabb vs. ab, 42% vs. 22%	17.8% aa, 54.5% aaaa 9p:finally aaa; 9q: finally aa		33% aa; 65% aaaa	33% aa; 65% aaaa	58% aaab	10% aaaabb	100% aab	100% aab	100% aab	9p: 18% aa, 55% aaaa, finally aaa	25% aabb	19p: 25% aabb 19q: 58% aaab	100% aab	10% aaaabb					<18%				<33%
PAX Fusion Negative	RMS2034	5	0.1	No	1	1q: 36.9% aab	37% aab	37% aab	33% aa	33% aabb	33% aa	37% aab	93% aaaa			45% aa; 75% aaaa	same as 11p	33% ab-aabb	33% ab-aabb				33% aa	33% aabb	37% aab	37% aab	33% aabb	33% aabb			<33%						<33%				>33%					N/A
PAX Fusion Negative	RMS2035	2	0.22	0.4191	1	aaaaaabb at WGD	aaabbb at WGD						aaabbb at WGD	aaaab at WGD		42% aa; 100% aaaaa; subclonality	same as 11p	aaabbb								finally aaabbb	finally aaabbb								<42%
PAX Fusion Negative	RMS2037	3	0.21	No	1	95% aabb	95% aab						95% aab											95% aab
PAX Fusion Negative	RMS2030	6	0.12	No	3		seg2: 25% aab; seg3 15% aa	seg2: 25% aab	seg1 a	seg1: 50% aabb; seg2: 25% aab	seg2: a	seg1: 3% aab, 46% aaab seg2: 25% aab	seg1: 25% aab seg2: 3% aab, 45% aaab			25% aaa	same as 11p	13% aabb	seg2 subclonality: a vs. b, 79% vs. 9%	15% aa	15% aa		seg1 a; seg3 25% aab	seg1: 38.6% aa, 91.6% aaaa, aaaa vs. b 80% vs. 8% seg2: aabb 50%-100%	seg2: 25% aab	3% aab, 46% aaab			seg1: 5% aab, 100% aaab seg2: 20% aab	<24%																	N/A
PAX Fusion Negative	RMS2015	7	0.22	No	4		16% aab			76% aab, subclone aab vs. ab, 54% vs. 24%		16% aab	16% aab			22% aa	same as 11p	16% aab 12q subclonality: aab vs. ab								11% aab, 86% aaab; aaab vs. aab 55% vs. 23%				<75%
PAX Fusion Negative	RMS206	8	0.15	No	1	30% aab; 100% aaaab	17% abb	seg1: 6% aab, 100% aaab seg2: 30% aab; 100% aaaab	seg1: 6% aab, 100% aaab	26% aabb	1% aaab	45% aaabb	2% aabb, 33% aaabbb		seg1: 6% aab, 100% aaab	30% aa, 63% aaaaa	same as 11p	30% aa; 65% aaaaa	43% aab	26% aabb	43% aab	16p: 26% aabb; 16q: 43% aab	17p: 43%, aab; 17q: 45% aaabb	45% aaabb		26% aabb; 78% aaabb	26% aabb	44.9% aaabb				<30%
PAX Fusion Negative	RMS2107	N/A	0.32	No	5	1p: 18% aa; 1q: 29% aa, 63% aaa subclonality: aaa vs. aaaa 26% vs. 41%	31% aab subclonality: aab vs. aaa, 58% vs. 9%	15% aa, 95% aaa		37% aab		37% aab	73% aaaa		37% aab	15% aa, 95% aaa	same as 11p	7% aab subclonality: aab vs. aabb 57% vs. 10%	24% aabb				subclonality: ab vs. aabb, 57% vs. 10%	subclonality: ab vs. aabb, 57% vs. 10%	37% aab	24% aabb	37% aab	37% aab																N/A	N/A
PAX Fusion Negative	RMS2111	8	0.14	No	3		75% aab						1% aaabb subclonality: aaabb vs. ab, 67% vs. 19%			42% aa	same as 11p	75% aab	65% aab; subclone aab vs. aaab, 70% vs. 16%						75% aab	75% aab	67% aabb							N/A										N/A	N/A
PAX Fusion Negative	RMS2047	9	0.0546	No	1		22% aab	22% aab				40% aaaa	14% aaab			38% aaaa	13.75% aaab									22.48% aab																anytime on lesser allele or >24 on major allele						N/A
PAX Fusion Negative	RMS2083	16	0.183	0.33	1	aab after WGD		aab after WGD	aab after WGD		aab after WGD	aaab after WGD	aaaabbbb after WGD	aab after WGD		12% aa, 33% aaaaa	LOH after WGD				aab after WGD	aab after WGD		aab after WGD		aaabbb at WGD								anytime on lesser allele or >14% on major allele
PAX7FOXO1	NCI0040	14	0.2759	0.4744	1
PAX7FOXO1	NCI0082	3	0.0461	0.3824	1											aab after WGD	same as 11p							aab after WGD
PAX3FOXO1	RMS221	16	0.26	0.7285	2								subclonality: aabb vs. aaaa 74% vs. 17%			64% aa						16q aaaa at WGD			aabb vs. ab			aab after WGD																					>73%
PAX3FOXO1	RMS224	0	0.2759	0.668	2											37% aa, at WGD aaaa, subclonality: aaaa vs. ab 56% vs. 16%
PAX3FOXO1	RMS225	12	0.31	0.7117	2					aab after WGD	aaabbb after WGD	aaabbb after WGD	aaaabb after WGD			aaabbb after WGD	same as 11p	aaaabb at WGD				16p: aaab, 16q: aaaa			aaab at WGD	aaaabb at WGD
PAX3FOXO1	RMS227	14	0.085	0.8217	1		aaabb after WGD			aaabb after WGD	aaabb after WGD	aaabb after WGD		aab after WGD	aab after WGD			WGD then aaabb	WGD then aaabb	seg2: WGD then aa						WGD then aaabb			WGD then aab
PAX3FOXO1	RMS232	16	0	0.8187	1		48% aab																			aaabbb at WGD
PAX3NCOA1	RMS235	1	0.2219	0.4745	2		aaaa after WGD							aaaabb at WGD		subclonality: ab vs. aa, 66% vs. 12%		aaaabb at WGD				aaaabb at WGD				aaaabb at WGD
PAX3FOXO1	RMS246	15	0.12	No	1									9p: 81% aa
PAX7FOXO1	RMS247	15	0.2143	0.3073	1
PAX3FOXO1	RMS2001		0.26	0.7383	1																						aab after WGD	aab after WGD
PAX7FOXO1	RMS2016	1	0	0.5885	1
PAX3FOXO1	RMS2038	13	0	0.602	1	1p: aab, 1q: aaabb at WGD																				aaabb at WGD
PAX3INO80D	RMS2046	8	0.333	0.783	1
PAX3FOXO1	RMS2076	12	0.1445	0.471	1	1p aab, 1q aaab at WGD		aab at WGD				aab at WGD	aab at WGD	aab at WGD		aab at WGD	sane as 11p		aab at WGD		aab at WGD				aab at WGD
PAX3FOXO1	RMS2079	17	0.0828	0.6414	1	1q: aaabb after WGD	aaabb after WGD	aab after WGD	aab after WGD	aaabb after WGD		aaabbb at WGD	aaabb after WGD			aaabb after WGD	sane as 11p	aaabb after WGD	seg1: aaab at WGD seg2: aab after WGD							aaaaabbb after WGD			aaabbb at WGD
PAX3FOXO1	RMS2104	17	0.228	0.524	2		aaabb at WGD			subclonality: ab vs. a, 50% vs. 30%	subclonality: ab vs. a, 50% vs. 30%							aaaabb at WGD	aaabb at WGD					ab vs. a, 50% vs. 30.3%
PAX3FOXO1	RMS2105	15	0.2346	No	1
PAX3FOXO1	RMS2114	17	0.14	0.82	1	1p: aab after WGD, 1q: aaabb after WGD			aab after WGD	aab after WGD	aab after WGD	aab after WGD		aab after WGD	aab after WGD					aab after WGD		aab after WGD	aab after WGD	aab after WGD				aab after WGD
[truncated: 46 more columns]
