# Supplementary material for: Clonality and Evolutionary History of Rhabdomyosarcoma
Source: PLoS Genet. 2015 Mar 13;11(3):e1005075. doi: 10.1371/journal.pgen.1005075 (PMC4358975; doi:10.1371/journal.pgen.1005075)
Supplement: S3 Table — Inferred occurrence timing of the PAX fusion event in PFN RMS samples is listed. (XLSX) [file pgen.1005075.s018.xlsx]

## Sheet: Sheet1
Supplementary Table S3. Timing of PAX fusion
SampeID	age	Whole genome duplication	fusion status	timing	fusion copy number (maximum value between the copy number of PAX3-FOXO1 junction and that of FOXO1-PAX3 junction)	chr2 copy number	chr13 copy number
RMS221	16	0.7285	PAX3-FOXO1	<73%	2	4	4
RMS224	0	0.668	PAX3-FOXO1	<67%	2	4	4
RMS225	12	0.7117	PAX3-FOXO1	<71%	4	4	4
RMS227	14	0.8217	PAX3-FOXO1	<82%	2	5	5
RMS232	16	0.8187	PAX3-FOXO1	<82%	2	3	4
RMS246	15	No	PAX3-FOXO1	N/A, no WGD	1	2	2
RMS247	15	0.3073	PAX3-FOXO1	<31%	12	4	12
RMS2001		0.7383	PAX3-FOXO1	<74%	3	4	4
RMS2038	13	0.602	PAX3-FOXO1	<60%	12	4	4
RMS2076	12	0.471	PAX3-FOXO1	<47%	4	4	3
RMS2079	17	0.6414	PAX3-FOXO1	<64%	12	4	4
RMS2104	17	0.524	PAX3-FOXO1	<52%	4	4	5
RMS2105	15	No	PAX3-FOXO1	N/A, no WGD	1	2	2
RMS2114	17	0.82	PAX3-FOXO1	<82%	4	4	4
RMS2046	8	0.783	PAX3-INO80D intra-chr CNA	N/A, local event	12	4	4
RMS235	1	0.4745	PAX3-NCOA1 intra-chr CNA	N/A, local event	12	4	4
NCI40	14	0.4744	PAX7-FOXO1 amplified	N/A, amplicon	>20	4	4
NCI82	3	0.3824	PAX7-FOXO1 amplified	N/A, amplicon	>20	4	4
RMS2016	1	0.5885	PAX7-FOXO1 amplified	N/A, amplicon	>20	4	4
