# Supplementary material for: Clonality and Evolutionary History of Rhabdomyosarcoma
Source: PLoS Genet. 2015 Mar 13;11(3):e1005075. doi: 10.1371/journal.pgen.1005075 (PMC4358975; doi:10.1371/journal.pgen.1005075)
Supplement: S4 Table — Somatic mutations of which occurrence time are inferable are listed. (XLSX) [file pgen.1005075.s019.xlsx]

## Sheet: Supplementary Table S6
Supplementary Table S4. Timing and expression of somatic mutations
Gene ID	Sample ID	PAXFusion	Timing	DNA.TotalCov.MutSite	DNA.RefCov	DNA.Var.Cov	DNA.VAF	RNASeq.TotalCov..MutSite	RNAseq.RefCov	RNAseq.VarCov	RNAseq.VAF	RNAseq.log2RPKM.Genewise
KRAS	RMS_2028	FusionNegative	<18%	54	31	23	0.425926	25	11	14	0.56	3.4046
KRAS	RMS_2110	FusionNegative	<22%	148	21	127	0.858108	121	20	101	0.834711	3.8727
KRAS	RMS_2034	FusionNegative	<33%	70	33	37	0.528571	110	56	54	0.490909	3.2397
FGFR4	RMS_2030	FusionNegative	<24%	58	15	43	0.741379	2181	569	1612	0.73911	7.4369
FGFR4	RMS_2110	FusionNegative	<26%	43	7	36	0.837209	2640	288	2352	0.890909	6.8435
FGFR4	RMS_2015	FusionNegative	<75%	56	12	44	0.785714	2247	2	2245	0.99911	7.5099
NRAS	RMS_2032	FusionNegative	<18%	48	32	16	0.333333	11	158	111	0.297468	3.5654
NRAS	RMS_206	FusionNegative	<30%	53	22	31	0.584906	16	435	292	0.328736	4.5066
NRAS	RMS_216	FusionNegative	<95%	39	11	28	0.717949	12	132	37	0.719697	3.507
PKN1	RMS_202	FusionNegative	<30%	11	4	7	0.636364	0	356	226	0.365169	4.6524
PKN1	RMS_2035	FusionNegative	<42%	N/A	N/A	N/A	N/A	N/A	N/A	N/A	N/A	N/A
HRAS	RMS_237	FusionNegative	<57%	N/A	N/A	N/A	N/A	N/A	N/A	N/A	N/A	N/A
HRAS	RMS_217	FusionNegative	[21%, 58%]	62	18	44	0.709677	4	1211	336	0.722543	6.4272
TTK	RMS_202	FusionNegative	[17%, 78%]	84	52	32	0.380952	5	286	156	0.454545	3.1332
CCND1	RMS_2032	FusionNegative	<33%	125	71	54	0.432	7	464	264	0.431034	5.0211
CUL2	RMS_2034	FusionNegative	<33%	37	23	14	0.378378	16	259	150	0.420849	2.187
CC2D1B	RMS_2034	FusionNegative	<33%	45	22	23	0.511111	15	121	72	0.404959	1.9096
SLC29A1	RMS_2034	FusionNegative	<33%	35	19	16	0.457143	2	1748	954	0.454233	6.1603
DYNC1H1	RMS_2034	FusionNegative	<33%	62	39	23	0.370968	7	110	82	0.254545	3.337
SLC26A6	RMS_239	FusionNegative	<41%	31	19	12	0.387097	16	45	36	0.2	1.82
NCDN	RMS_2037	FusionNegative	<61%	462	13	449	0.971861	9	346	35	0.898844	3.9961
DSCAM	RMS_225	FusionPositive	<71%	29	15	14	0.482759	13	270	135	0.5	3.003
PAX2	RMS_2117	FusionNegative	<77%	22	2	20	0.909091	14	3	0	1	-2.1339
MED15	RMS_2046	FusionNegative	<78%	90	56	34	0.377778	1	95	56	0.410526	3.7923
C10orf137	RMS_202	FusionNegative	<80%	33	11	22	0.666667	20	40	13	0.675	1.5953
ROBO2	RMS_2114	FusionPositive	<82%	55	24	31	0.563636	15	54	29	0.462963	1.133
RBM4	RMS_2107	FusionNegative	15%-95%	89	43	46	0.516854	8	1232	530	0.569805	6.1745
PIP5K1A	RMS_2107	FusionNegative	>14%	87	60	27	0.310345	5	110	81	0.263636	3.9387
KAZN	RMS_2107	FusionNegative	>18%	55	29	26	0.472727	8	10	4	0.6	2.9209
CTNNB1	RMS_2047	FusionNegative	>22%	69	51	18	0.26087	5	2805	1908	0.319786	7.1718
MERTK	RMS_2034	FusionNegative	>33%	83	58	25	0.301205	7	100	84	0.16	1.8143
CMYA5	RMS_2083	FusionNegative	>34%	61	47	14	0.229508	4	15	9	0.4	1.0925
DYSF	RMS_2083	FusionNegative	>34%	70	57	13	0.185714	0	56	45	0.196429	1.9066
ZAN	RMS_239	FusionNegative	>41%	86	59	27	0.313953	0	0	0	0	-6.6439
DYSF	RMS_2076	FusionPositive	>47%	96	75	21	0.21875	75	26	49	0.653333	3.2235
SMARCA4	RMS_249	FusionNegative	>55%	N/A	N/A	N/A	N/A	N/A	N/A	N/A	N/A	N/A
USP32	RMS_249	FusionNegative	>55%	N/A	N/A	N/A	N/A	N/A	N/A	N/A	N/A	N/A
ATRNL1	RMS_2016	FusionPositive	>59%	N/A	N/A	N/A	N/A	N/A	N/A	N/A	N/A	N/A
CAND2	RMS_2051	FusionNegative	>83%	46	22	24	0.521739	0	26	10	0.615385	0.78
