# Supplementary material for: Clonality and Evolutionary History of Rhabdomyosarcoma
Source: PLoS Genet. 2015 Mar 13;11(3):e1005075. doi: 10.1371/journal.pgen.1005075 (PMC4358975; doi:10.1371/journal.pgen.1005075)
Supplement: S5 Table — (XLSX) [file pgen.1005075.s020.xlsx]

## Sheet: up-regulated
NAME	SIZE	ES	NES	NOM p-val	FDR q-val	FWER p-val	RANK AT MAX	LEADING EDGE
CAHOY_ASTROGLIAL	92	0.546663	2.42126	0	0	0	1516	tags=32%, list=7%, signal=34%
CORDENONSI_YAP_CONSERVED_SIGNATURE	57	0.590201	2.37896	0	0	0	1179	tags=39%, list=6%, signal=41%
KRAS.BREAST_UP.V1_DN	108	0.442409	1.98684	0	0.0019388	0.005	3372	tags=30%, list=16%, signal=35%
KRAS.600.LUNG.BREAST_UP.V1_DN	218	0.375943	1.90196	0	0.00390722	0.012	3445	tags=29%, list=16%, signal=35%
ESC_V6.5_UP_EARLY.V1_DN	160	0.396398	1.88766	0	0.00364704	0.014	2791	tags=29%, list=13%, signal=33%
MTOR_UP.V1_DN	166	0.384689	1.87951	0	0.00323465	0.015	1507	tags=19%, list=7%, signal=21%
CTIP_DN.V1_UP	101	0.416286	1.86819	0	0.00311883	0.017	5211	tags=50%, list=25%, signal=65%
CSR_LATE_UP.V1_DN	138	0.393379	1.84782	0	0.00348676	0.02	3034	tags=31%, list=14%, signal=36%
KRAS.KIDNEY_UP.V1_DN	106	0.412209	1.84478	0	0.00309934	0.02	2907	tags=29%, list=14%, signal=34%
ESC_J1_UP_LATE.V1_UP	179	0.375401	1.82766	0	0.00305012	0.022	3446	tags=33%, list=16%, signal=39%
LEF1_UP.V1_DN	164	0.364567	1.77387	0	0.00601575	0.052	4156	tags=35%, list=20%, signal=43%
BMI1_DN.V1_UP	139	0.374255	1.75729	0	0.00651331	0.062	1779	tags=23%, list=8%, signal=25%
KRAS.LUNG.BREAST_UP.V1_DN	111	0.379504	1.75396	0.00172117	0.00623213	0.064	3445	tags=32%, list=16%, signal=37%
IL21_UP.V1_DN	140	0.368897	1.75091	0	0.00604573	0.067	4223	tags=37%, list=20%, signal=46%
KRAS.300_UP.V1_UP	120	0.37889	1.73354	0	0.00694396	0.08	2515	tags=28%, list=12%, signal=32%
KRAS.50_UP.V1_UP	41	0.462349	1.71329	0.00927644	0.00824593	0.101	1327	tags=27%, list=6%, signal=29%
KRAS.600_UP.V1_DN	222	0.339816	1.71229	0	0.00783527	0.102	4873	tags=38%, list=23%, signal=49%
RB_P130_DN.V1_UP	123	0.365324	1.70841	0	0.00772576	0.106	3788	tags=29%, list=18%, signal=35%
P53_DN.V2_UP	116	0.369107	1.69801	0	0.00804064	0.116	3837	tags=29%, list=18%, signal=36%
HINATA_NFKB_IMMU_INF	15	0.571576	1.67591	0.0211538	0.00918786	0.138	3501	tags=33%, list=16%, signal=40%
E2F1_UP.V1_DN	180	0.337407	1.66961	0	0.00924781	0.147	2663	tags=26%, list=13%, signal=30%
KRAS.LUNG.BREAST_UP.V1_UP	114	0.368066	1.66474	0	0.0094939	0.157	2049	tags=23%, list=10%, signal=25%
RB_P107_DN.V1_UP	128	0.358513	1.65813	0.0034904	0.00986296	0.168	3353	tags=23%, list=16%, signal=27%
KRAS.KIDNEY_UP.V1_UP	126	0.358286	1.65802	0.00542496	0.00945201	0.168	2589	tags=29%, list=12%, signal=32%
VEGF_A_UP.V1_UP	167	0.339718	1.65484	0	0.00936143	0.173	5020	tags=43%, list=24%, signal=55%
KRAS.300_UP.V1_DN	110	0.364616	1.65321	0.00179533	0.0090948	0.175	4873	tags=39%, list=23%, signal=50%
KRAS.600_UP.V1_UP	232	0.324602	1.65106	0	0.00886202	0.177	2022	tags=22%, list=10%, signal=24%
PTEN_DN.V1_UP	153	0.341372	1.65074	0	0.00867326	0.18	3575	tags=29%, list=17%, signal=35%
MEL18_DN.V1_UP	132	0.350706	1.62619	0.00347826	0.0104546	0.217	2396	tags=27%, list=11%, signal=31%
BCAT_BILD_ET_AL_UP	37	0.454217	1.62401	0.0115163	0.0102617	0.219	772	tags=22%, list=4%, signal=22%
AKT_UP.V1_DN	178	0.333622	1.62341	0.00182815	0.0100439	0.22	3453	tags=28%, list=16%, signal=33%
SNF5_DN.V1_DN	157	0.333568	1.61902	0.00179856	0.00999649	0.224	2960	tags=25%, list=14%, signal=29%
ATM_DN.V1_UP	124	0.343669	1.60663	0.00350877	0.0114953	0.262	4927	tags=38%, list=23%, signal=49%
ATF2_UP.V1_DN	165	0.328825	1.5921	0.00175439	0.0130203	0.295	3243	tags=28%, list=15%, signal=33%
ATF2_S_UP.V1_DN	169	0.325063	1.5811	0	0.0145693	0.337	3934	tags=29%, list=19%, signal=35%
P53_DN.V1_DN	170	0.319825	1.57749	0	0.014767	0.348	2249	tags=22%, list=11%, signal=24%
ESC_J1_UP_EARLY.V1_DN	161	0.323433	1.56466	0.00162338	0.0161379	0.378	3259	tags=25%, list=15%, signal=29%
WNT_UP.V1_UP	166	0.323224	1.56261	0.00512821	0.01614	0.388	3309	tags=27%, list=16%, signal=31%
RAPA_EARLY_UP.V1_UP	158	0.322807	1.55768	0	0.0166632	0.407	5411	tags=41%, list=25%, signal=54%
BCAT.100_UP.V1_UP	44	0.398681	1.55211	0.0282187	0.017337	0.426	4128	tags=34%, list=19%, signal=42%
KRAS.600.LUNG.BREAST_UP.V1_UP	223	0.304708	1.53227	0.00174825	0.0208019	0.503	2464	tags=20%, list=12%, signal=23%
SNF5_DN.V1_UP	163	0.316448	1.53133	0	0.0203649	0.505	4002	tags=32%, list=19%, signal=39%
ESC_J1_UP_EARLY.V1_UP	158	0.312929	1.50122	0.00696864	0.0272479	0.624	5981	tags=46%, list=28%, signal=63%
IL15_UP.V1_DN	150	0.311667	1.4996	0.00520833	0.0271187	0.63	4926	tags=37%, list=23%, signal=47%
KRAS.PROSTATE_UP.V1_UP	110	0.325177	1.47871	0.0132075	0.0331571	0.711	5487	tags=40%, list=26%, signal=54%
BRCA1_DN.V1_UP	104	0.323053	1.47455	0.0162162	0.0336668	0.732	4314	tags=36%, list=20%, signal=44%
KRAS.DF.V1_UP	171	0.303517	1.47396	0.00353982	0.0331813	0.734	3034	tags=26%, list=14%, signal=30%
P53_DN.V1_UP	170	0.300498	1.4617	0.00526316	0.0368161	0.778	3177	tags=28%, list=15%, signal=32%
RPS14_DN.V1_UP	167	0.304529	1.45847	0.0100334	0.0370009	0.783	2273	tags=20%, list=11%, signal=23%
KRAS.DF.V1_DN	160	0.297356	1.44125	0.00904159	0.0430694	0.837	2763	tags=24%, list=13%, signal=27%
BMI1_DN_MEL18_DN.V1_UP	133	0.311449	1.43557	0.0125224	0.0446221	0.849	1688	tags=23%, list=8%, signal=24%

## Sheet: down-regulated
NAME	SIZE	ES	NES	NOM p-val	FDR q-val	FWER p-val	RANK AT MAX	LEADING EDGE
RMS772_DELTAPA_RATIO_FGFR4_WT_DOWN	317	-0.362386	-1.97699	0	0.00966825	0.01	4636	tags=44%, list=22%, signal=55%
CHROMATIN_MODIFICATION	45	-0.480079	-1.883	0.00218341	0.0171061	0.034	4210	tags=44%, list=20%, signal=55%
NS132_SKELETAL MUSCLE_DOWN	236	-0.350488	-1.87401	0	0.0123843	0.036	4304	tags=33%, list=20%, signal=42%
CHROMATIN_ASSEMBLY_OR_DISASSEMBLY	25	-0.546984	-1.83437	0.00442478	0.0136228	0.052	5492	tags=60%, list=26%, signal=81%
CHIARADONNA_NEOPLASTIC_TRANSFORMATION_KRAS_CDC25_UP	58	-0.438658	-1.81515	0	0.0142289	0.069	3578	tags=36%, list=17%, signal=43%
RMS119_DELTAPA_RATIO_FGFR4_WT_DOWN	306	-0.322975	-1.75101	0	0.0219077	0.117	4137	tags=38%, list=19%, signal=46%
CORRELATES WITH CAMTA1_SEEGER_POSITIVE	245	-0.327805	-1.73619	0	0.0216351	0.136	4669	tags=38%, list=22%, signal=49%
CHROMATIN_ASSEMBLY	15	-0.591821	-1.73369	0.0043573	0.0191699	0.138	5492	tags=67%, list=26%, signal=90%
IMR32-34A-48H-1_DOWN	282	-0.313478	-1.69445	0	0.0234835	0.191	4118	tags=35%, list=19%, signal=43%
FERREIRA_EWINGS_SARCOMA_UNSTABLE_VS_STABLE_UP	130	-0.352754	-1.68862	0.00228833	0.0224333	0.199	4928	tags=39%, list=23%, signal=51%
BOYAULT_LIVER_CANCER_SUBCLASS_G12_UP	33	-0.462864	-1.67705	0.010661	0.0230539	0.224	2896	tags=39%, list=14%, signal=46%
MYCN_SIRNA_IMR32-Q3MYCN-48H_DOWN	286	-0.302192	-1.65583	0	0.0263212	0.277	4721	tags=35%, list=22%, signal=44%
FOXM1_UP	168	-0.326244	-1.64557	0	0.026466	0.296	3632	tags=26%, list=17%, signal=31%
CHROMATIN_REMODELING	21	-0.498731	-1.60969	0.0238095	0.0345857	0.386	4144	tags=43%, list=20%, signal=53%
NS4_ADRENAL_DOWN	246	-0.304158	-1.60488	0.00254453	0.0334357	0.399	6607	tags=43%, list=31%, signal=62%
RMS772_V550E_RATIO_UP	300	-0.295181	-1.60466	0	0.031413	0.4	3083	tags=28%, list=15%, signal=32%
V$MYCMAX_01	166	-0.318234	-1.59684	0	0.0314859	0.418	3421	tags=30%, list=16%, signal=35%
GARCIA_TARGETS_OF_FLI1_AND_DAX1_DN	132	-0.326392	-1.58667	0	0.0322541	0.448	5004	tags=37%, list=24%, signal=48%
IMR32-34A-72H-2_UP	274	-0.285792	-1.55091	0	0.0412006	0.552	3477	tags=31%, list=16%, signal=36%
MYCN_INDUCTION_9H_UP	194	-0.303463	-1.54502	0	0.0419588	0.576	3235	tags=27%, list=15%, signal=31%
NS143_SPLEEN_DOWN	238	-0.288313	-1.54	0	0.0414471	0.586	3201	tags=24%, list=15%, signal=28%
CHIARADONNA_NEOPLASTIC_TRANSFORMATION_KRAS_UP	119	-0.326259	-1.53957	0.00447427	0.0396489	0.586	3953	tags=34%, list=19%, signal=41%
RMS772_N535K_RATIO_UP	276	-0.287628	-1.52773	0.002457	0.0412904	0.621	2896	tags=26%, list=14%, signal=30%
